# Supplementary material for: Molecular characterization of the giant freshwater prawn (Macrobrachium rosenbergii) beta-actin gene promoter
Source: PeerJ. 2018 Oct 23;6:e5701. doi: 10.7717/peerj.5701 (PMC6202971; doi:10.7717/peerj.5701)
Supplement: Table S1 [file peerj-06-5701-s003.xlsx]

## Sheet: Sheet1
Supplemental table S1: Raw data of the quantitative real-time PCR assay.
Target	Tissues and Organs	Sex	Exp.1	Exp.2
Mractb1_tv1	Gill	♂	22.44	22.41
		♀	18.49	18.47
	Liver	♂	25.14	25.16
		♀	23.72	23.65
	Muscle	♂	23.24	23.25
		♀	23.26	23.41
	Intestine	♂	22.15	22.15
		♀	22.02	22.05
	Gonad	♂	20.36	20.41
		♀	16.97	16.83
Mractb1_tv2	Gill	♂	21.9	21.8
		♀	18.87	19.07
	Liver	♂	25.27	25.25
		♀	23.67	23.8
	Muscle	♂	22.83	23.24
		♀	24.7	24.52
	Intestine	♂	22.33	22.2
		♀	22.47	22.41
	Gonad	♂	20.3	21.64
		♀	18.5	18.55
Mr18S-rRNA	Gill	♂	10.23	10.22
		♀	7.94	8.22
	Liver	♂	8.87	8.98
		♀	7.51	7.66
	Muscle	♂	9.62	9.53
		♀	8.53	8.73
	Intestine	♂	10.12	10.2
		♀	8.85	9.3
	Gonad	♂	7.78	7.84
		♀	7.78	7.43
