# Supplementary material for: Molecular characterization of the giant freshwater prawn (Macrobrachium rosenbergii) beta-actin gene promoter
Source: PeerJ. 2018 Oct 23;6:e5701. doi: 10.7717/peerj.5701 (PMC6202971; doi:10.7717/peerj.5701)
Supplement: Table S2 [file peerj-06-5701-s004.xlsx]

## Sheet: Sheet1
Supplemental table S2: Raw data of the Dual luciferase assay.
	Vector	Exp.1	Exp.2	Exp.3
Figure 5B	pGL-Basic	22.5095	28.1458	29.6729
	pGL-Mba1	1009.91	1067.23	1252.5
	pGL-Mba2	5288.36	5319.54	5360.13
	pGL-Mba3	8.30388	7.76999	7.35944
	pGL-Mba4	2443.96	2578.03	2936.11
	pGL-Mba5	4395.65	3242.36	3503.97
	pGL-Mba6	95.5912	78.6794	79.8521
	pGL-Mba7	95.5912	78.6794	79.8521
Figure 5C	pGL-Basic	9.76694	7.34317
	pGL-Mba4	2443.96	2578.03	2936.11
	pGL-Mba5	4395.65	3242.36	3503.97
	pGL-Mba54	4658.67	5006.93	3580.76
	pGL-Mba654	3282.25	4560.64	5722.76
	pGL-Mba7654	5394.25	6897.51	7355.48
Figure 5D	pGL-Basic	9.76694	7.34317
	pGL-Mba1	187.069	220.808	228.375
	pGL-Mba2	2398.7	2841.65	2547.17
	pGL-Mba21	3009.8	3294.24	4169.08
	pGL-Mba32	1498.21	1856.38	3287.43
	pGL-Mba321	1916.49	3068.36	2190.06
Figure 5E	pGL-Basic	9.76694	7.34317
	pGL-Mba1	187.069	220.808	228.375
	pGL-Mba21	3009.8	3294.24	4169.08
	pGL-Mba321	1916.49	3068.36	2190.06
	pGL-Mba4321	2932.55	3430.75	4149.02
	pGL-Mba54321	8545.27	12313	14319.3
	pGL-Mba654321	14596.1	16472.3	17656.7
	pGL-Mba7654321	10712.7	11873.7	11087.8
Figure 5F	pGL-Basic	9.76694	7.34317
	pGL-Mba21	3009.8	3294.24	4169.08
	pGL-Mba54	4658.67	5006.93	3580.76
	pGL-Mba5421	5478.59	10014.8	9330.17
	pGL-Mba54321	8545.27	12313	14319.3
	pGL-Mba65421	10200.7	10449.1	11297.4
	pGL-Mba654321	14596.1	16472.3	17656.7
Figure 7A	pGL-Basic	27.1745	29.1171	29.2256
	pGL-Cba	19404.4	19484.4	18163.1
	pGL-Mba	14596.1	16472.3	17656.7
Note:1. Luciferase activities in Figure 5C,5D,5E,5F were detected on one plate, while in Figure5B and Figure7A were detected on the other two plates respectively. 2.Three independent transfection experiments were conducted for each vector.
